# Supplementary material for: Conformer-Specific Dissociation Dynamics in Dimethyl Methylphosphonate Radical Cation
Source: Molecules. 2022 Mar 31;27(7):2269. doi: 10.3390/molecules27072269 (PMC9000782; doi:10.3390/molecules27072269)
Supplement: Supplementary file 1 [file molecules-27-02269-s001.zip]

Archive with 1 entries (1 files):
- molecules-1630240-SI.pdf
